# Supplementary material for: Non-invasive assessment of fatigue and recovery of inspiratory rib cage muscles during endurance test in healthy individuals
Source: PLoS One. 2022 Dec 7;17(12):e0277131. doi: 10.1371/journal.pone.0277131 (PMC9728934; doi:10.1371/journal.pone.0277131)
Supplement: S1 Data — (XLSX) [file pone.0277131.s002.xlsx]

## Sheet: Caracterization
														ESPIROMETRIA
Age	Genre	heigth (m)	Weigth (kg)	BMI	MIP	MEP	SNEP	FVC			VEF1			FVC/VEF1
								Pred	Best	Pred%	Pred	Best	Pred%	Pred	Best	Pred%
21	F	1.58	51	20.4	81	103	101	3,72	3,27	0.88	3,18	2,83	0.89	0,86	0,87	1.01
26	M	1.71	70	23.9	85	191	220	4,92	4,92	1	4,39	3,76	0.86	0,94	0.8	0.85
25	F	1.68	62	21.98	80	80	85	4,15	4,19	1.01	3,47	3,30	0.95	0,84	0,79	0.94
24	M	1.73	69	23.1	118	152	101	4,97	6,07	1.22	4,43	4,94	1.12	0,94	0,81	0.87
25	F	1.65	60	22	137	114	89	3,96	3,74	0.95	3,32	3,08	0.93	0,84	0,82	0.98
24	M	1.67	59	21.2	131	169	96	4,47	4,38	0.98	4,04	3,84	0.95	0,94	0,88	0.93
24	M	1.8	80	24.7	114	130	128	5,59	4,47	0.8	4,92	4,01	81,5%	0,94	0,83	0.89
24	F	1.72	73	24.7	89	88	95	4,30	4,05	0.94	3,58	3,78	1.06	0,84	0.93	1.11
23	M	1.76	68	22	131	106	115	4,92	4,72	0.96	4,43	4,13	0.93	0,94	0,87	0.93
25	F	1.63	50	18.8	105	78	103	3,87	4,23	1.09	3,26	3,43	1.05	0,85	0,81	0.96
26	M	1.86	86	24.9	120	131	63	5,92	5,29	0.89	4,87	4,76	0.98	0,83	0,90	1.09
24	M	1.72	73	24.7	110	127	107	5.07	4.53	0.8926	4.37	3.6	0.8233	0.85	0.79	0.9224
23	F	1.56	57	23.4	77	96	106	3,60	3,06	0.85	3,08	2,68	0.87	0,86	0,88	1.02
21	F	1.67	54.7	19.6	106	100	107	4,14	3,86	0.93	3,48	3,42	0.98	0,85	0,89	1.04
27	F	1.62	57.7	22.3	110	113	99	3.79	3,45	0.91	3,19	3,07	0.96	0,85	0,89	1.05
22	M	1.73	70	23.4	128	146	76	4,86	4,86	1	4,38	4,17	0.95	0,94	0,86	0.91
25	M	1.76	66	25.5	120	106	90	5.09	5.09	1	4,55	4,21	0.92	0,95	0,83	0.88
25	M	1,82	72	21,74	119	93	128	5,71	5,54	0.97	4,73	4,45	0.94	0,84	0,80	0.96
23	M	1,89	69	19,32	109	116	112	5,38	5,30	0.98	4,77	4,62	0.97	0,94	0,87	0.93
29	F	1,75	61	19.92	80	62	98	4,32	3,90	0.9	3,55	3,09	0.87	0,82	0,79	0.96
28	M	1,74	74	24,44	102	106	123	5,24	5,55	1.06	4,39	4,39	1	0,84	0,79	0.94
22	F	1.57	51	20.7	86	86	58	3,66	3,25	0.89	3,13	3,06	0.98	0,86	0,94	1.09

## Sheet: POE
IPTL										NH
PRÉ					Pós 1					PRÉ					Pós 1
Vt	VT, rcp	VT, rca	VT, abd	T insp	Vt	VT, rcp	VT, rca	VT, abd	T insp	Vt	VT, rcp	VT, rca	VT, abd	T insp	Vt	VT, rcp	VT, rca	VT, abd	T insp
0.743	0.463	0.294	-0.013	0.35	0.684	0.455	0.254	-0.026	0.467	0.56	0.32	0.272	-0.032	0.25	0.894	0.5	0.355	0.039	0.417
0.284	0.394	0.053	-0.163	0.167	0.61	0.09	0.09	0.43	0.47	0.46	-0.04	0.15	0.36	0.18	0.43	0.04	0.13	0.25	0.4
0.835	0.359	0.204	0.272	0.3	0.607	-0.137	-0.062	0.805	0.267	0.758	0.301	0.166	0.291	0.267	0.693	-0.011	0.094	0.61	0.233
0.62	0.177	0.275	0.168	0.15	0.903	0.29	0.373	0.239	0.283	1.073	-0.032	0.578	0.528	0.217	0.79	0.077	0.468	0.245	0.283
0.844	0.385	0.189	0.27	0.267	0.612	0.189	0.196	0.227	0.25	0.802	0.38	0.278	0.145	0.25	0.555	0.046	0.354	0.154	0.183
0.811	0.522	0.112	0.178	0.3	0.926	0.355	0.274	0.297	0.25	0.799	0.182	0.346	0.27	0.25	0.987	0.214	0.407	0.366	0.167
0.482	0.322	0.111	0.049	0.283	0.645	0.385	0.229	0.03	0.367	0.635	0.311	0.227	0.097	0.267	0.473	0.221	0.129	0.124	0.3
0.856	0.216	0.376	0.264	0.2	0.687	0.038	0.394	0.255	0.233	0.608	0.098	0.303	0.207	0.233	0.856	0.187	0.456	0.214	0.133
0.42	0.077	0.385	0.063	0.317	0.651	0.089	0.515	0.046	0.3	0.558	0.051	0.322	0.185	0.267	0.599	0.134	0.38	0.085	0.25
0.619	0.159	0.161	0.299	0.317	0.539	0.142	0.17	0.227	0.317	0.513	0.105	0.044	0.364	0.233	0.688	0.043	0.113	0.532	0.25
0.659	0.009	0.286	0.364	0.45	0.69	0.24	0.26	0.2	0.45	0.483	0.021	0.146	0.315	0.333	0.46	0.08	0.15	0.23	0.38
1.227	0.68	0.331	0.215	0.267	1.229	0.757	0.257	0.216	0.25	1.103	0.603	0.275	0.224	0.3	1.207	0.48	0.339	0.388	0.283
0.553	0.251	0.178	0.124	0.233	0.58	0.203	0.204	0.173	0.25	0.414	0.16	0.104	0.15	0.283	0.485	0.199	0.154	0.132	0.217
0.48	0.102	0.246	0.136	0.317	0.723	0.344	0.278	0.101	0.35	0.622	0.088	0.307	0.226	0.317	0.724	0.167	0.33	0.227	0.217
0.43	0.16	0.2	0.06	0.28	0.73	0.08	0.23	0.42	0.53	0.24	0.05	0.1	0.1	0.17	0.41	-0.02	0.21	0.22	0.25
0.28	0.14	0.07	0.07	0.18	0.58	0.36	0.16	0.06	0.4	0.549	0.266	0.132	0.152	0.35	0.359	0.09	0.085	0.184	0.25
0.703	0.544	-0.005	0.164	0.3	0.54	0.04	0.07	0.42	0.35	0.59	0.38	0.09	0.12	0.32	0.57	0.39	0.05	0.13	0.33
0.552	0.099	0.303	0.151	0.2	0.56	-0.04	0.42	0.18	0.333	0.88	0.15	0.37	0.36	0.27	1.06	-0.34	0.83	0.57	0.22
0.807	0.144	0.224	0.439	0.233	0.806	0.055	0.235	0.516	0.25	1.09	0.397	0.262	0.432	0.333	0.814	0.14	0.251	0.423	0.183
0.451	0.252	0.205	-0.005	0.25	0.537	0.271	0.171	0.095	0.3	0.869	0.144	0.152	0.573	0.317	0.545	0.164	0.222	0.159	0.283
0.742	0.228	0.174	0.339	0.233	0.93	0.3	0.26	0.37	0.32	1.03	0.31	0.19	0.53	0.32	1.03	0.21	0.28	0.54	0.33
0.63	0.323	0.098	0.209	0.3	0.66	0.329	0.06	0.271	0.417	0.492	0.276	0.061	0.155	0.283	0.728	0.448	0.072	0.208	0.333

## Sheet: Task_Failure
IPTL									NH
Load	Borg Inic	Borg Fin	FC Inic	FC fin	SPO2inic	Spo2Fin	Time (s)		VE	FR	Bag	Borg Inic	Borg Fin	FC Inic	FC fin	SPO2inic	Spo2Fin	Time (s)
64.8	3	9	80	92	98	100	105		80.5	42,3	1,58	2	9	85	90	99	99	65
68	0	7	80	103	98	98	105		126.9	48	2.17	1	7	103	102	98	87	120
94	3	8	100	126	99	99	81		129.5	35	3,06	0	7	88	98	100	99	381
109.6	0	5	81	90	97	99	200		101.5	48	1,76	0	6	71	123	98	98	135
104.8	0	5	97	133	98	99	120		107.8	43,31	2,06	0	5	59	113	99	97	360
91.2	0	5	79	118	97	99	235		102.9	42	2,02	0	5	76	114	94	97	340
71.2	0	4	89	104	97	99	64		97	49	1,64	0	7	65	115	98	98	93
64	1	4	89	93	99	99	75		80	33	2	0	5	77	95	99	99	67
104.8	3	6	79	73	99	99	39		137.9	57	1,98	4	8	72	124	97	97	366
84	0	10	76	86	96	98	82		78.4	38,8	1,69	0	8	71	112	99	99	231
96	2	5	77	105	98	100	206		103.6	40	2,14	2	7	76	104	99	96	342
88	0	5	74	124	98	99	268		109.2	42	2.15	0	10	80	108	99	88	119
61	0	8	86	99	98	97	45		91.7	52	1,46	0	7	68	71	99	99	173
85	0	9	86	119	99	100	302		96	48	1,64	0	8	90	109	98	99	110
88	0	7	82	100	98	97	240		105.9	55.2	1.6	0	8	83	103	98	93	95
102.4	0	8	83	139	99	99	300		124.6	47	2,16	0	8	66	71	99	98	150
96	0	7	84	123	97	96	187		140	53	2.18	0	7	94	152	98	93	104
95,2	0	7	69	75	99	98	84		109	35	2.56	0	8	70	117	99	99	240
87.2	2	8	51	61	98	98	240		121	41	2.43	1	7	59	54	97	98	360
81.6	0	6	74	78	97	99	80		86.1	30	2.46	0	7	62	82	98	98	360
68	0	5	86	125	98	100	88		97.3	43	1.86	0	5	82	122	99	99	80
68.8	0	9	85	141	99	99	176		79.1	48,7	1,35	0	8	82	120	99	98	312

## Sheet: EMG
IPTL			NH
100	100	100	100	100	100
98.1396	98.1324	96.4008	100.043	96.228	95.9108
98.4789	97.5822	93.3555	96.5285	93.2003	95.3636
95.7023	95.2643	95.4411	96.08	94.2171	92.1247
95.1755	97.1612	97.1144	95.622	90.5302	90.7143
94.8949	92.5251	87.4655	94.4233	90.6182	92.9882
94.617	92.1333	89.4879	95.2359	85.3674	92.6152
96.3998	93.3363	91.5838	93.9291	86.5637	93.7075
95.5066	94.15	89.6366	92.8685	86.4277	93.1001
95.3953	92.5599	97.7455	93.5028	85.1241	86.7978
95.2713	92.9893	94.1021	90.1035	83.9971	87.6418
95.1353	92.4744	91.3432	91.2416	83.7227	84.0472
95.6298	91.5108	93.1418	91.4502	83.0982	87.4978
96.4147	88.7432	91.0118	92.3801	86.8855	84.1996
94.4151	86.5809	93.0333	90.7007	85.7844	83.9992
95.2605	87.4589	92.9127	90.978	84.8614	84.5485
94.8413	90.0047	92.0009	92.5759	84.3011	80.1937
99.2185	88.1811	89.0218	94.838	85.4917	75.9598
91.8855	82.7467	90.197	92.3982	86.1243	79.9436
94.0851	81.6247	89.6097	91.7796	83.2445	78.82
93.2188	78.9356	92.4724	94.831	86.2374	77.3676
91.4845	82.0627	91.3868	91.5078	85.2713	82.2619
88.9065	82.0773	87.9035	92.4002	86.6485	82.3649
91.8267	84.5011	89.2986	90.3799	87.3318	82.8717
94.8822	84.4546	87.1766	95.8102	86.3828	80.7543
96.9655	83.3623	91.0189	93.3686	82.9649	81.9161
96.396	81.379	90.2024	92.9844	81.8936	83.3247
93.9654	86.1199	86.7047	91.7802	80.2127	79.8331
95.5624	87.2344	89.7758	93.0194	79.9725	79.7844
93.9607	85.6964	90.0853	91.0212	81.6831	82.6924
92.7146	85.012	88.7342	90.2512	81.4685	78.064
93.1344	89.5674	89.8858	91.6338	81.8937	79.4532
92.8923	89.2801	89.8212	86.9143	85.156	78.9713
91.2592	86.8152	88.943	84.4243	86.3853	77.5288
93.4164	91.96	86.7807	83.4105	87.0869	77.5889
92.6845	87.3771	87.9706	83.5078	87.0584	73.1366
89.9055	83.4338	89.7115	79.5319	84.8302	74.2313
88.9395	90.1242	83.5855	83.0655	83.9432	77.6431
87.1748	87.7923	89.7047	85.6946	82.2761	79.7464
86.01	87.2674	88.7368	77.601	79.4516	76.7615
88.0784	85.8082	89.2304	86.4657	85.4759	75.0602
84.6197	88.7723	87.7487	84.596	82.8128	75.5208
80.0985	89.8183	86.2982	82.0063	81.0667	74.2121
76.9875	80.4225	87.242	83.4332	81.4326	72.5846
76.0948	73.4178	85.565	81.9464	82.4901	79.5215
76.5656	78.2009	84.0798	84.3659	83.399	78.9194
76.7875	76.9549	85.5564	86.4537	81.3178	80.1379
75.8666	76.1659	83.6767	86.4602	80.6907	77.2308
			85.0724	84.7711	76.396
			90.1592	85.3561	76.3721
			89.4599	84.4063	72.3546
			87.1224	85.0268	77.4645
			87.6992	86.8889	70.9509
			86.1534	80.488	75.9217
			78.2147	84.5982	75.1853
			78.7306	80.8188	74.0549
			76.4646	76.9231	73.4949
			80.6647	80.4196	69.2842
			75.6944	82.9922	67.0433
			73.9437	85.9374	67.5041
			74.2501	83.5266	82.0251
			81.0009	82.957	77.9411
			76.4034	83.023	84.6783
			77.2998	80.4409	73.2389
			74.0645	88.2667	75.7181
			71.253	87.1826	85.0587
			74.0841	84.6553	73.9097
			76.4882	77.9725	75.3758
			79.0883	82.5354	71.6775
			70.7573	76.5161	82.5216
			82.3727	83.0545	81.7948

## Sheet: SNIP
NH																					IPTL
SNIP_PRÉ										SNIP_PÓS1											SNIP_PRÉ										SNIP_PÓS 1
Peak_Snif	Time_Con	R²	Tau	Half_Relax	MRPD	TPS	MRR	MRPD/NOR		Peak_Snif	Time_Con	R²	Tau	Half_Relax	MRPD	TPS	MRR	MRPD/NOR			Peak_Snif	Time_Con	R²	Tau	Half_Relax	MRPD	TPS	MRR	MRPD/NOR		Peak_Snif	Time_Con	R²	Tau	Half_Relax	MRPD	TPS	MRR	MRPD/NOR
54	232	0.993261	33.4301	132	-0.5	68	0.0140741	-0.00925926		67	282	0.993408	65.4195	146	-0.36	110	0.00656716	-0.00537313			53	246	0.987949	43.6194	158	-0.42	58	0.0130612	-0.00792453		57	246	0.999452	38.6646	150	-0.42	64	0.0129825	-0.00736842
92.8	226	0.99453	36.4567	112	-0.7	118	0.0075431	-0.0075431		76	186	0.999113	66.8871	160	-0.64	76	0.00736842	-0.00842105			92	176	0.994604	48.4974	140	-0.8	82	0.00847826	-0.00869565		66	176	0.998834	58.5109	122	-0.6	82	0.0069697	-0.00909091
103.4	278	0.998294	54.9128	134	-0.7	114	0.00715667	-0.00676983		89.4	202	0.996803	51.5475	122	-0.72	92	0.00738255	-0.00805369			112.3	268	0.999174	56.2232	190	-0.82	108	0.00676759	-0.00730187		106.8	222	0.999826	64.9272	160	-0.88	90	0.00617978	-0.0082397
106.7	208	0.989273	88.9002	156	-0.78	88	0.0054358	-0.00731022		74.7	230	0.993469	79.5178	164	-0.56	80	0.00481928	-0.00749665			71.5	180	0.996512	57.705	148	-0.74	68	0.00559441	-0.0103497		71.3	274	0.992145	88.8762	158	-0.6	94	0.00532959	-0.00841515
97.6	242	0.999729	42.4494	106	-0.78	84	0.0110656	-0.0079918		91.9	188	0.997721	43.9823	104	-0.8	98	0.00848749	-0.00870511			100	228	0.997919	55.0271	132	-0.84	88	0.0096	-0.0084		102	260	0.980046	80.0532	126	-0.9	86	0.00784314	-0.00882353
112.4	214	0.998686	56.0991	140	-1	88	0.0069395	-0.0088968		127.1	196	0.995336	84.7657	164	-1.1	88	0.00566483	-0.0086546			123.3	222	0.996193	58.1027	162	-0.98	88	0.00616383	-0.00794809		131.3	226	0.999722	60.5135	152	-1.06	82	0.0073115	-0.00807312
94.7	220	0.98704	29.8077	100	-0.72	110	0.00971489	-0.00760296		92.2	236	0.99823	27.7223	98	-0.66	112	0.0101952	-0.00715835			90.9	262	0.939745	57.7355	168	-0.68	94	0.00770077	-0.00748075		105	344	0.995373	60.9492	182	-0.52	116	0.00819048	-0.00495238
90.2	270	0.999434	38.0211	136	-0.8	92	0.0108647	-0.00886918		75.4	228	0.995639	71.6626	144	-0.74	78	0.00848806	-0.00981432			97.1	230	0.995874	38.8707	130	-0.72	114	0.0135211	-0.00741504		71	210	0.9845	45.5652	158	-0.7	88	0.0113285	-0.00985915
86.7	258	0.997478	59.4824	148	-0.52	116	0.00622837	-0.00599769		62.9	178	0.997912	77.7698	146	-0.52	84	0.00858506	-0.00826709			79.7	222	0.997675	78.9006	148	-0.5	104	0.00752823	-0.00627353		63.5	194	0.997618	53.6009	122	-0.48	90	0.00661417	-0.00755906
78.8	214	0.996845	37.5916	82	-0.62	88	0.00964467	-0.00786802		78	214	0.994997	40.0858	104	-0.64	68	0.00871795	-0.00820513			37	246	0.988702	65.7386	140	-0.26	90	0.00864865	-0.00702703		34	258	0.998695	60.3602	110	-0.18	132	0.00823529	-0.00529412
105	204	0.999156	29.1006	142	-1.28	70	0.0154286	-0.0121905		86.2	158	0.996778	33.4948	120	-1.14	68	0.012297	-0.0132251			68.4	158	0.999133	21.2075	84	-0.94	64	0.0157895	-0.0137427		75.4	154	0.997205	24.0289	112	-1.12	66	0.0159151	-0.0148541
104.3	230	0.999796	49.9045	144	-0.88	80	0.00747843	-0.0084372		86.6	194	0.993673	46.4857	142	-0.78	72	0.00785219	-0.00900693			98.6	256	0.995965	27.7158	110	-0.84	80	0.0146045	-0.00851927		112	204	0.993117	46.5056	134	-0.96	68	0.00696429	-0.00857143
60.5	188	0.998129	36.4124	106	-0.54	76	0.0132231	-0.00892562		76	198	0.994396	39.7291	114	-0.58	98	0.00842105	-0.00763158			62.7	166	0.984746	36.3326	124	-0.68	96	0.014992	-0.0108453		77.3	212	0.999377	47.744	102	-0.56	120	0.0116429	-0.0072445
118.6	264	0.99945	51.2659	138	-0.78	104	0.00775717	-0.00657673		96.9	152	0.999752	47.8789	132	-1.16	60	0.00784314	-0.0119711			118	300	0.998095	43.0585	126	-0.78	126	0.0079661	-0.00661017		104.5	314	0.999014	51.6518	154	-0.6	96	0.00727273	-0.00574163
120.4	244	0.997186	71.5228	146	-0.84	98	0.00598007	-0.00697674		125.1	276	0.994195	87.6302	166	-0.82	108	0.00511591	-0.00655476			115	246	0.993198	60.4738	106	-0.84	82	0.00782609	-0.00730435		102	352	0.999169	71.5538	164	-0.48	120	0.00607843	-0.00470588
94.9	214	0.993655	41.5183	102	-0.82	92	0.00864067	-0.00864067		60.5	198	0.991536	47.0655	110	-0.64	66	0.00793388	-0.0105785			96.3	220	0.997592	42.3376	134	-0.8	84	0.00809969	-0.00830737		77	206	0.998568	46.8813	126	-0.64	86	0.00779221	-0.00831169
96.4	284	0.99916	56.9785	162	-0.58	106	0.00788382	-0.0060166		89	300	0.998725	73.8782	204	-0.54	100	0.0107865	-0.00606742			100.4	312	0.99911	45.2896	134	-0.6	84	0.0131703	-0.0059761		65	200	0.996803	61.7067	236	-0.56	104	0.0113846	-0.00861538
104.1	240	0.978999	55.7218	162	-0.84	80	0.00826129	-0.00806916		95.5	212	0.99577	40.8542	142	-0.8	84	0.00732984	-0.00837696			101.6	234	0.997829	44.5265	138	-0.86	82	0.00767717	-0.00846457		96.8	232	0.999726	47.8914	144	-0.78	86	0.0072314	-0.00805785
63.5	236	0.999734	39.0569	104	-0.48	76	0.0100787	-0.00755906		49	268	0.998177	55.9796	142	-0.34	62	0.00857143	-0.00693878			120.1	206	0.998808	40.811	134	-0.98	96	0.00849292	-0.00815987		113.4	252	0.999506	49.0436	126	-0.8	84	0.00776014	-0.00705467
96.7	244	0.986204	32.7175	130	-0.8	84	0.0134436	-0.00827301		91	182	0.99404	39.95	162	-0.78	94	0.0120879	-0.00857143			95	226	0.984335	42.6281	114	-0.78	88	0.00947368	-0.00821053		88.6	274	0.992159	76.1913	126	-0.9	66	0.00722348	-0.010158
142.4	292	0.995643	35.109	146	-0.88	96	0.00800562	-0.00617978		110.1	318	0.986415	46.3418	150	-0.58	140	0.00672116	-0.00526794			145.8	304	0.998654	38.7759	130	-0.88	104	0.00823045	-0.00603567		110.4	296	0.991446	61.0978	174	-0.6	112	0.0057971	-0.00543478
81.4	226	0.999877	62.8388	150	-0.66	78	0.00687961	-0.00810811		77	258	0.994711	65.0836	170	-0.5	98	0.00571429	-0.00649351			82.1	274	0.999482	51.5676	142	-0.54	82	0.00730816	-0.00657734		90	264	0.999173	56.74	148	-0.62	92	0.00688889	-0.00688889
